# Supplementary material for: Synthesis, Biological Evaluation, and Structure–Activity Relationships of 4-Aminopiperidines as Novel Antifungal Agents Targeting Ergosterol Biosynthesis
Source: Molecules. 2021 Nov 28;26(23):7208. doi: 10.3390/molecules26237208 (PMC8658910; doi:10.3390/molecules26237208)
Supplement: Supplementary file 1 [file molecules-26-07208-s001.zip]

Archive with 4 entries (4 files):
- Supporting Information Figure S1.pdf
- Supporting Information Table S1.pdf
- Supporting Information Table S2.pdf
- Supporting Information Table S3.pdf
